# Supplementary material for: Effects of Zinc Source and Level on the Intestinal Immunity of Xueshan Chickens under Heat Stress
Source: Animals (Basel). 2023 Sep 26;13(19):3025. doi: 10.3390/ani13193025 (PMC10571984; doi:10.3390/ani13193025)
Supplement: Supplementary file 1 [file animals-13-03025-s001.zip]

Archive with 1 entries (1 files):
- animals-2614046-supplementary.pdf
